# Supplementary material for: Genomics of maize resistance to kernel contamination with fumonisins using a multiparental advanced generation InterCross maize population (MAGIC)
Source: BMC Plant Biol. 2021 Dec 16;21:596. doi: 10.1186/s12870-021-03380-0 (PMC8675497; doi:10.1186/s12870-021-03380-0)
Supplement: Supplementary file 1 — Additional file 1. Average fumonisin content (μg/g) of each MAGIC RIL in trials performed in 2014 and 2016. [file 12870_2021_3380_MOESM1_ESM.xlsx]

## Sheet: #LN00121
RIL	Fum2014 (µg/g)	Fum2016 (µg/g)
EPS21LR-5	94.75	24755
EPS21LR-13	67.09	111.55
EPS21LR-17	19.14	5.69
EPS21LR-26	207.74	2.23
EPS21LR-29	7.09	4.06
EPS21LR-31	136.18	12645
EPS21LR-32	70.65	15.74
EPS21LR-35	28.57	0.26
EPS21LR-38	4.62	3.37
EPS21LR-49	20.72	16.42
EPS21LR-54	6.99	11.24
EPS21LR-57	75.71	14.89
EPS21LR-58	24.04	10.69
EPS21LR-65	33.15	62355
EPS21LR-66	941.69	40.6
EPS21LR-68	25.55	9805
EPS21LR-70	26.33	1.31
EPS21LR-81	64.36	126.41
EPS21LR-82	249.7	54.99
EPS21LR-84	33.38	102.25
EPS21LR-88	11.42	9.28
EPS21LR-110	70.67	16165
EPS21LR-123	16.78	15.53
EPS21LR-124	22.7	34.19
EPS21LR-126	0.962	29355
EPS21LR-127	33.38	10.24
EPS21LR-132	72.55	12.02
EPS21LR-145	42.03	21.31
EPS21LR-146	150.82	12.74
EPS21LR-147	93.46	39.15
EPS21LR-148	45.7	24.72
EPS21LR-149	80.19	2.68
EPS21LR-159	127.1	19485
EPS21LR-163	24.73	97.96
EPS21LR-165	14.56	9.9
EPS21LR-167	178.37	100.71
EPS21LR-175	25.42	16.95
EPS21LR-178	97.82	33.04
EPS21LR-183	38.01	57755
EPS21LR-240	59.46	33765
EPS21LR-241	110.36	16095
EPS21LR-242	25.78	17.18
EPS21LR-244	18.98	108.51
EPS21LR-245	990.72	410.38
EPS21LR-246	18.36	1345
EPS21LR-247	108.01	119.16
EPS21LR-248	103.77	148.28
EPS21LR-250	67.49	7205
EPS21LR-251	12.57	4.63
EPS21LR-253	12.95	167.31
EPS21LR-254	645.58	49
EPS21LR-256	23.44	32.71
EPS21LR-265	12.15	5.52
EPS21LR-266	91.58	15125
EPS21LR-268	26.33	27.12
EPS21LR-270	47.68	97825
EPS21LR-271	898.01	144.32
EPS21LR-274	102.96	7535
EPS21LR-275	26.52	28.46
EPS21LR-277	69.38	36.45
EPS21LR-278	94.71	52.45
EPS21LR-280	45.22	99.69
EPS21LR-283	56.48	34.18
EPS21LR-284	866.32	159.17
EPS21LR-285	60	102.67
EPS21LR-286	53.04	27385
EPS21LR-288	371.05	26.38
EPS21LR-289	50.29	15.21
EPS21LR-290	25.24	28.15
EPS21LR-291	282.57	47.18
EPS21LR-293	29.46	31815
EPS21LR-298	34.48	86.58
EPS21LR-300	152.13	127.63
EPS21LR-301	22.43	18015
EPS21LR-304	19.43	13.04
EPS21LR-305	45.65	8.71
EPS21LR-307	1.95	15.73
EPS21LR-310	0.291	17.27
EPS21LR-312	187.08	150.95
EPS21LR-313	22.9	1.26
EPS21LR-316	142.13	15.88
EPS21LR-317	45.65	69.58
EPS21LR-318	50.74	2.07
EPS21LR-319	13.07	16.87
EPS21LR-321	149.62	37.24
EPS21LR-322	101.34	14.21
EPS21LR-323	12.71	38565
EPS21LR-324	42.97	26345
EPS21LR-325	18.87	23985
EPS21LR-327	18.21	32.83
EPS21LR-328	133.44	26565
EPS21LR-331	42.35	29425
EPS21LR-334	6.42	1.6
EPS21LR-335	67.36	17.87
EPS21LR-337	31.96	351.9
EPS21LR-339	22.9	14.78
EPS21LR-341	3.68	17.39
EPS21LR-345	60.3	25605
EPS21LR-346	160.89	92.26
EPS21LR-347	117.58	21.47
EPS21LR-350	133.44	206.53
EPS21LR-351	25.2	18365
EPS21LR-353	11.67	35345
EPS21LR-355	46.74	14045
EPS21LR-356	1.67	4.82
EPS21LR-357	111.64	30.29
EPS21LR-358	6.28	10565
EPS21LR-359	180.6	32475
EPS21LR-360	134.8	1.42
EPS21LR-361	21.89	29.01
EPS21LR-362	56.44	29.54
EPS21LR-363	17.64	2.74
EPS21LR-364	99.13	79985
EPS21LR-365	95.88	73445
EPS21LR-368	47.49	27755
EPS21LR-371	145.87	0.3
EPS21LR-373	15.27	19355
EPS21LR-374	3.44	6.28
EPS21LR-377	190.8	85.92
EPS21LR-379	130.97	27
EPS21LR-380	147.12	13525
EPS21LR-381	11.05	48.48
EPS21LR-382	99.13	6.3
EPS21LR-386	58.59	21345
EPS21LR-387	4.74	5.07
EPS21LR-388	51.18	68955
EPS21LR-389	155.88	0.125
EPS21LR-391	117.58	26.5
EPS21LR-392	16.59	10.27
EPS21LR-393	7.48	21555
EPS21LR-394	19.3	17.73
EPS21LR-395	11.56	12.16
EPS21LR-396	6.54	5.62
EPS21LR-397	87.91	8.98
EPS21LR-399	177.08	68365
EPS21LR-400	20.04	72.4
EPS21LR-402	62.69	6.29
EPS21LR-404	26.3	154.53
EPS21LR-405	13.1	210.11
EPS21LR-406	21.34	73865
EPS21LR-408	14.31	27.43
EPS21LR-409	344.96	1057.37
EPS21LR-410	646.69	48.7
EPS21LR-412	30.34	15.04
EPS21LR-413	244.86	157.79
EPS21LR-414	108.04	27075
EPS21LR-416	5.12	19.17
EPS21LR-418	71.98	26175
EPS21LR-419	4.03	12.46
EPS21LR-420	16.83	5.93
EPS21LR-423	30.27	3.62
EPS21LR-424	34.25	252825
EPS21LR-425	28.68	16985
EPS21LR-429	75.64	53165
EPS21LR-430	23.2	4385
EPS21LR-433	51.54	0.553
EPS21LR-436	57.94	15.85
EPS21LR-437	99.1	349.09
EPS21LR-439	7.37	12.26
EPS21LR-440	347.22	21705
EPS21LR-442	21.74	1.93
EPS21LR-444	0.365	39105
EPS21LR-445	14.86	2.93
EPS21LR-448	6.98	21.87
EPS21LR-449	1.37	12085
EPS21LR-450	85.49	35.96
EPS21LR-451	5.76	10.25
EPS21LR-452	11.15	122.75
EPS21LR-455	12.82	1.2
EPS21LR-456	3.39	3055
EPS21LR-458	71.38	40255
EPS21LR-459	45.77	19265
EPS21LR-461	95.39	55.32
EPS21LR-462	59.06	38315
EPS21LR-463	80.55	68665
EPS21LR-466	50.03	20.49
EPS21LR-467	31.51	2.54
EPS21LR-473	29.12	35785
EPS21LR-477	34.55	117.32
EPS21LR-478	16.55	23855
EPS21LR-482	12.63	12.29
EPS21LR-483	9.81	11.23
EPS21LR-485	36.76	23.31
EPS21LR-486	1.97	17.6
EPS21LR-488	28.04	72.01
EPS21LR-491	17.02	22.26
EPS21LR-493	9.15	39.69
EPS21LR-494	20.17	65545
EPS21LR-496	40.34	174.14
EPS21LR-499	19.69	14.32
EPS21LR-500	26.64	23.62
EPS21LR-504	8.95	18.45
EPS21LR-507	4.91	3.32
EPS21LR-509	28.9	47915
EPS21LR-510	76.25	12.76
EPS21LR-511	78.71	80.19
EPS21LR-513	37.44	17425
EPS21LR-514	32.83	28.6
EPS21LR-516	186.88	107.89
EPS21LR-517	351.88	92225
EPS21LR-520	76.25	74.68
EPS21LR-521	56.29	45.07
EPS21LR-525	54.14	51755
EPS21LR-528	66.58	110.54
EPS21LR-530	11.03	177.19
EPS21LR-532	15.96	7265
EPS21LR-533	1.23	119.96
EPS21LR-534	9.16	37.16
EPS21LR-535	3.9	27.48
EPS21LR-537	13.55	3.17
EPS21LR-539	81.37	111.33
EPS21LR-540	17.59	9.7
EPS21LR-541	6.45	8.5
EPS21LR-542	58.89	2365
EPS21LR-545	89.06	215.3
EPS21LR-546	11.89	47335
EPS21LR-547	19.83	65
EPS21LR-548	40.72	41.71
EPS21LR-552	26.28	7.96
EPS21LR-553	58.33	18.02
EPS21LR-554	10.21	4955
EPS21LR-555	2.96	14.98
EPS21LR-556	9.38	162.77
EPS21LR-557	52.79	28.65
EPS21LR-559	74.35	8045
EPS21LR-560	5.34	32.44
EPS21LR-561	119.68	41105
EPS21LR-565	29.13	30.25
EPS21LR-567	16.73	14.44
EPS21LR-568	3.61	19.46
EPS21LR-569	11.89	16585
EPS21LR-571	15.05	34.66
EPS21LR-574	90.25	52145
EPS21LR-575	12.55	122.59
EPS21LR-578	25.63	90795
EPS21LR-579	8.91	25845
EPS21LR-580	74.94	20885
EPS21LR-581	49.54	0.069
EPS21LR-583	171.02	14345
EPS21LR-584	18.05	157.58
EPS21LR-585	55.55	14.53
EPS21LR-589	398.6	355.22
EPS21LR-592	95.02	4.72
EPS21LR-593	18.38	13.99
EPS21LR-595	1502.58	87.14
EPS21LR-596	52.25	26575
EPS21LR-597	37.8	58.69
EPS21LR-598	2.46	0.3425
EPS21LR-602	81.96	33.79
EPS21LR-603	6.45	20.57
EPS21LR-604	76.1	0.88
EPS21LR-605	3.26	102.49
EPS21LR-606	54.44	2.9
EPS21LR-608	78.44	12735
EPS21LR-609	90.25	15.56
EPS21LR-611	3.59	14725
EPS21LR-616	45.82	46.61
EPS21LR-618	58.33	42.69
EPS21LR-619	93.23	90.76
EPS21LR-620	39.24	7245
EPS21LR-624	11.47	12165
EPS21LR-625	6.49	28.59
EPS21LR-626	82.55	19.93
EPS21LR-628	61.15	50345
EPS21LR-629	26.96	12.3
EPS21LR-630	81.37	53.42
EPS21LR-632	41.51	11.14
EPS21LR-633	39.41	2.18
EPS21LR-634	2.31	35535
EPS21LR-635	1.94	21.77
EPS21LR-636	33.64	31.52
EPS21LR-637	14.26	13.48
EPS21LR-638	4.56	16615
EPS21LR-639	37	24.89
EPS21LR-641	111.08	0.14
EPS21LR-644	27.32	19.44
EPS21LR-646	50.13	513.64
EPS21LR-648	9.86	9.5
EPS21LR-649	55.97	17.45
EPS21LR-651	81.97	90205
EPS21LR-652	26.78	2.55
EPS21LR-653	3.24	6845
EPS21LR-654	217.59	10.03
EPS21LR-657	57.97	127.58
EPS21LR-658	7.11	9.09
EPS21LR-659	19.55	16495
EPS21LR-660	73.46	59.27
EPS21LR-662	6.09	59.92
EPS21LR-665	96.54	3165
EPS21LR-666	22.99	12.66
EPS21LR-668	8	33.58
EPS21LR-669	21.05	11.51
EPS21LR-670	21.98	18195
EPS21LR-674	8.9	35715
EPS21LR-676	1.19	20815
EPS21LR-678	7.4	41.73
EPS21LR-683	55.48	52635
EPS21LR-685	58.98	27.14
EPS21LR-686	90.57	38.26
EPS21LR-687	35.47	1.5
EPS21LR-688	96.54	9.86
EPS21LR-691	6.11	53595
EPS21LR-698	95.5	3.23
EPS21LR-700	99.8	126.41
EPS21LR-701	97.08	652.91
EPS21LR-708	3.21	45.62
EPS21LR-710	671.11	122.92
EPS21LR-711	8.14	9685
EPS21LR-714	3.11	16455
EPS21LR-715	44.58	18.83
EPS21LR-717	0.626	105.82
EPS21LR-718	99.26	5.71
EPS21LR-719	4.21	7615
EPS21LR-720	7.77	17725
EPS21LR-721	39.41	9.42
EPS21LR-723	19.86	1155
EPS21LR-724	7.2	9.76
EPS21LR-725	93.82	63.71
EPS21LR-726	1.67	19.55
EPS21LR-727	34.36	261.79
EPS21LR-728	152.11	33.93
EPS21LR-732	115.97	44095
EPS21LR-733	35.85	23.82
EPS21LR-736	31.24	10.31
EPS21LR-741	85.18	465.18
EPS21LR-742	219.66	17.18
EPS21LR-743	35.09	24.58
EPS21LR-744	49.18	37.54
EPS21LR-751	9.29	3.07
EPS21LR-752	134.22	142.56
EPS21LR-755	72.57	66.62
EPS21LR-759	95.15	109.8
EPS21LR-767	11.97	0.57
EPS21LR-768	11.74	2675
EPS21LR-769	118.47	53.21
EPS21LR-775	77.31	56285
EPS21LR-779	56.89	2.74
EPS21LR-780	23.51	108.29
EPS21LR-781	11.82	10.89
